# Supplementary material for: A Comprehensive Phylogenetic and Structural Analysis of the Carcinoembryonic Antigen (CEA) Gene Family
Source: Genome Biol Evol. 2014 May 23;6(6):1314–26. doi: 10.1093/gbe/evu103 (PMC4079198; doi:10.1093/gbe/evu103)
Supplement: Supplementary Data [file supp_evu103_suppl_data.zip]

Archive with 3 entries (3 files):
- SupplementaryTable_1.docx
- SupplementaryFigure_1.eps
- SupplementaryFigure_2.eps
